# Supplementary material for: Driving the pulse of the economy or the dilution effect: Inflation impacting economic growth
Source: PLoS One. 2022 Aug 19;17(8):e0273379. doi: 10.1371/journal.pone.0273379 (PMC9390922; doi:10.1371/journal.pone.0273379)
Supplement: S1 Appendix — (XLSX) [file pone.0273379.s001.xlsx]

## Sheet: Sheet1
year	quarter	inf	gdp
2000	1st Quarter	2.2	339578
2000	2nd Quarter	4.3	346320
2000	3rd Quarter	9.5	348007
2000	4th Quarter	8.7	357221
2001	1st Quarter	15.3	368461
2001	2nd Quarter	15	377936
2001	3rd Quarter	13.2	384090
2001	4th Quarter	13.3	392799
2002	1st Quarter	9.6	412130
2002	2nd Quarter	9.7	394341
2002	3rd Quarter	9.4	420803
2002	4th Quarter	9.5	438600
2003	1st Quarter	10.8	459024
2003	2nd Quarter	6.3	435381
2003	3rd Quarter	4	468787
2003	4th Quarter	4.5	459276
2004	1st Quarter	5.3	508618
2004	2nd Quarter	7.2	490921
2004	3rd Quarter	10.7	535459
2004	4th Quarter	12.7	555643
2005	1st Quarter	12.5	590588
2005	2nd Quarter	12.8	577360
2005	3rd Quarter	10.4	632841
2005	4th Quarter	8.4	651993
2006	1st Quarter	7.8	681149
2006	2nd Quarter	9.3	696432
2006	3rd Quarter	10.3	760419
2006	4th Quarter	12.5	800680
2007	1st Quarter	14.7	824020
2007	2nd Quarter	13.7	841202
2007	3rd Quarter	16	925890
2007	4th Quarter	18.8	987577
2008	1st Quarter	19.4	1029293
2008	2nd Quarter	18	1066179
2008	3rd Quarter	19.1	1166771
2008	4th Quarter	17	1148439
2009	1st Quarter	7.9	1153631
2009	2nd Quarter	2.4	1116903
2009	3rd Quarter	0.9	1228317
2009	4th Quarter	3	1336440
2010	1st Quarter	6.6	1414948
2010	2nd Quarter	5.3	1523776
2010	3rd Quarter	5	1646379
2010	4th Quarter	6.8	1628566
2011	1st Quarter	7.7	1553923
2011	2nd Quarter	8.1	1633649
2011	3rd Quarter	7	1797735
2011	4th Quarter	4.9	1967413
2012	1st Quarter	4	1804428
2012	2nd Quarter	7.5	1792831
2012	3rd Quarter	9.5	1890856
2012	4th Quarter	9.2	2100401
2013	1st Quarter	9	1689884
2013	2nd Quarter	6.8	1898774
2013	3rd Quarter	6.2	1968019
2013	4th Quarter	5.5	2110525
2014	1st Quarter	4.3	1894675
2014	2nd Quarter	3.6	1940727
2014	3rd Quarter	3	2064996
2014	4th Quarter	1.7	2328588
2015	1st Quarter	2.4	1978609
2015	2nd Quarter	1.5	2075805
2015	3rd Quarter	1.1	2181275
2015	4th Quarter	4	2387136
2016	1st Quarter	2.4	2082544
2016	2nd Quarter	4.6	2125848
2016	3rd Quarter	4.8	2276896
2016	4th Quarter	4.2	2526738
2017	1st Quarter	6.5	2161735
2017	2nd Quarter	6.3	2210968
2017	3rd Quarter	5.9	2354057
2017	4th Quarter	7.5	2632150
2018	1st Quarter	4.8	2229077
2018	2nd Quarter	4.1	2262290
2018	3rd Quarter	5.2	2431627
2018	4th Quarter	3.1	2680362
2019	1st Quarter	4	2326273
2019	2nd Quarter	4.4	2315995
2019	3rd Quarter	3.9	2507363
2019	4th Quarter	4.9	2737830
2020	1st Quarter	5.8	2292589
2020	2nd Quarter	4.4	1936273
2020	3rd Quarter	4.1	2545863
2020	4th Quarter	4.1	2766364
2021	1st Quarter	3.5	2393922
2021	2nd Quarter	4.5	2170052
2021	3rd Quarter	5.8	2497489
2021	4th Quarter	9.9	2169203
